# Supplementary material for: TGF-β Small Molecule Inhibitor SB431542 Reduces Rotator Cuff Muscle Fibrosis and Fatty Infiltration By Promoting Fibro/Adipogenic Progenitor Apoptosis
Source: PLoS One. 2016 May 17;11(5):e0155486. doi: 10.1371/journal.pone.0155486 (PMC4871364; doi:10.1371/journal.pone.0155486)
Supplement: S1 File — Quantification of fibrosis, fat, apoptotic indices, qRT-PCR expression analysis, PDGFRα+ cell count, muscle wet weights. (XLSX) [file pone.0155486.s001.xlsx]

## Sheet: Fibrosis Index - Figure1
	Fibrosis Index at 2 Weeks
Sample	Average FI	Average/Group	Standard Error		T-test (p-value)
V RSS 1	15.5
V RSS 2	6.8
V RSS 3	10.9
V RSS 4	6	9.8	2.18212
SB RSS 1	2.23
SB RSS 2	1.68
SB RSS 3	2.19
SB RSS 4	3.05	2.2875	0.283325		0.0142468
	Fibrosis Index at 6 Weeks
Sample	Average FI	Average/Group	Standard Error		T-Test (p-value)
V RSS 1	23.5
V RSS 2	23.4
V RSS 3	28.1
V RSS 4	37	28	3.194
SB RSS 1	19.5
SB RSS 2	13.2
SB RSS 3	13.5
SB RSS 4	17.6	15.95	1.55161		0.014613

## Sheet: Fat Index -Figure2
	Fat Index at 6 Weeks
Sample	Average FI	Average/Group	SEM		T-test (p-value)
V RSS 1	17.1
V RSS 2	32.7
V RSS 3	21.6
V RSS 4	30.2	25.4	3.6476
SB RSS 1	13.2
SB RSS 2	18.1
SB RSS 3	12
SB RSS 4	15.6	14.725	1.35116		0.0335418

## Sheet: Muscle Weights -Figure3
	Supraspinatus Wet Weight at 6 Weeks (mg), Surgery Side
Sample	Weight	Average/Group	SEM		T-test (p-value)
V RSS 1	5.83
V RSS 2	3.92
V RSS 3	2.95
V RSS 4	10.4
V RSS 5	2.55
V RSS 6	6.28
V RSS 7	1.96
V RSS 8	3.83	4.715	0.971187
SB RSS 1	12.7
SB RSS 2	10
SB RSS 3	8.28
SB RSS 4	17.9
SB RSS 5	9.42
SB RSS 6	7.6
SB RSS 7	6.78
SB RSS 8	7.01	9.96125	1.32322		0.00646862
	Supraspinatus Wet Weight at 6 Weeks (mg), Sham Side
Sample	Weight	Average/Group	Standard Error		T-test (p-value)
V LSS 1	39.9
V LSS 2	34.2
V LSS 3	39.2
V LSS 4	29.3
V LSS 5	36.8
V LSS 6	33.4
V LSS 7	46.3
V LSS 8	43.8	37.8625	1.98278
SB RSS 1	41.9
SB RSS 2	42.6
SB RSS 3	41.9
SB RSS 4	35.5
SB RSS 5	42.7
SB RSS 6	36.5
SB RSS 7	35.6
SB RSS 8	36.6	39.1625	1.22112		0.582751

## Sheet: qRT-PCR - Figure4
	qRT-PCR Expression Analysis
Gene	Sample	Average dCT	Average dCT/group	SEM	T-test (p-value)
a-SMA	SB RSS 1	6.9
a-SMA	SB RSS 2	5.7
a-SMA	SB RSS 3	8.2
a-SMA	SB RSS 4	4.6
a-SMA	SB RSS 5	7.8
a-SMA	SB RSS 6	7.2	6.73333	0.552369
a-SMA	V RSS 1	4.3
a-SMA	V RSS 2	5
a-SMA	V RSS 3	5.4
a-SMA	V RSS 4	3.6
a-SMA	V RSS 5	5.2
a-SMA	V RSS 6	4.7	4.7	0.270801	0.00794244
a-SMA	SB LSS 1	5.5
a-SMA	SB LSS 2	6
a-SMA	SB LSS 3	3.6
a-SMA	SB LSS 4	6.2
a-SMA	SB LSS 5	7.9
a-SMA	SB LSS 6	5	5.7	0.580804
a-SMA	V LSS 1	6.7
a-SMA	V LSS 2	7
a-SMA	V LSS 3	7.3
a-SMA	V LSS 4	5.3
a-SMA	V LSS 5	6.9
a-SMA	V LSS 6	5.4	6.43333	0.351821	0.305527
PPARy	SB RSS 1	8.9
PPARy	SB RSS 2	9.4
PPARy	SB RSS 3	9
PPARy	SB RSS 4	8.5
PPARy	SB RSS 5	10
PPARy	SB RSS 6	8.7	9.08333	0.221234
PPARy	V RSS 1	7.5
PPARy	V RSS 2	8
PPARy	V RSS 3	7.4
PPARy	V RSS 4	7.1
PPARy	V RSS 5	7.5
PPARy	V RSS 6	6.1	7.26667	0.261619	0.000346417
PPARy	SB LSS 1	10.2
PPARy	SB LSS 2	10.4
PPARy	SB LSS 3	9.7
PPARy	SB LSS 4	10.3
PPARy	SB LSS 5	9.9
PPARy	SB LSS 6	14.2	10.7833	0.691576
PPARy	V LSS 1	8.2
PPARy	V LSS 2	10.7
PPARy	V LSS 3	11.1
PPARy	V LSS 4	9.1
PPARy	V LSS 5	10.3
PPARy	V LSS 6	9.9	9.88333	0.438495	0.297493
SREBP1c	SB RSS 1	7.9
SREBP1c	SB RSS 2	7.6
SREBP1c	SB RSS 3	7.3
SREBP1c	SB RSS 4	5.8
SREBP1c	SB RSS 5	6.6
SREBP1c	SB RSS 6	7.8	7.16667	0.333333
SREBP1c	V RSS 1	5.4
SREBP1c	V RSS 2	4.5
SREBP1c	V RSS 3	5.9
SREBP1c	V RSS 4	6.1
SREBP1c	V RSS 5	4.9
SREBP1c	V RSS 6	5.8	5.43333	0.255169	0.00204724
SREBP1c	SB LSS 1	5.6
SREBP1c	SB LSS 2	4.6
SREBP1c	SB LSS 3	4.5
SREBP1c	SB LSS 4	6.2
SREBP1c	SB LSS 5	7.5
SREBP1c	SB LSS 6	6	5.73333	0.455826
SREBP1c	V LSS 1	3.4
SREBP1c	V LSS 2	6.3
SREBP1c	V LSS 3	5.3
SREBP1c	V LSS 4	6.5
SREBP1c	V LSS 5	7
SREBP1c	V LSS 6	6.9	5.9	0.557973	0.821728
atrogin_1	SB RSS 1	4.2
atrogin_1	SB RSS 2	4.5
atrogin_1	SB RSS 3	4.1
atrogin_1	SB RSS 4	4.3
atrogin_1	SB RSS 5	4.3
atrogin_1	SB RSS 6	2.7	4.01667	0.268845
atrogin_1	V RSS 1	1
atrogin_1	V RSS 2	1.9
atrogin_1	V RSS 3	0.98
atrogin_1	V RSS 4	3.6
atrogin_1	V RSS 5	2.5
atrogin_1	V RSS 6	2.1	2.01333	0.402879	0.00202413
atrogin_1	SB LSS 1	2
atrogin_1	SB LSS 2	1.7
atrogin_1	SB LSS 3	1
atrogin_1	SB LSS 4	3.2
atrogin_1	SB LSS 5	2.4
atrogin_1	SB LSS 6	2	2.05	0.298608
atrogin_1	V LSS 1	2.6
atrogin_1	V LSS 2	2.4
atrogin_1	V LSS 3	3.3
atrogin_1	V LSS 4	0.64
atrogin_1	V LSS 5	2.5
atrogin_1	V LSS 6	2.4	2.30667	0.360802	0.59569
PAI_1	SB RSS 1	7.8
PAI_1	SB RSS 2	8.8
PAI_1	SB RSS 3	7.9
PAI_1	SB RSS 4	9.2
PAI_1	SB RSS 5	10.2
PAI_1	SB RSS 6	10.7	9.1	0.483046
PAI_1	V RSS 1	7.3
PAI_1	V RSS 2	7.1
PAI_1	V RSS 3	8.9
PAI_1	V RSS 4	6.7
PAI_1	V RSS 5	8.1
PAI_1	V RSS 6	6.8	7.48333	0.348728	0.0217998
PAI_1	SB LSS 1	10.4
PAI_1	SB LSS 2	3.4
PAI_1	SB LSS 3	9
PAI_1	SB LSS 4	14.4
PAI_1	SB LSS 5	11
PAI_1	SB LSS 6	13.3	10.25	1.5874
PAI_1	V LSS 1	11.3
PAI_1	V LSS 2	10.8
PAI_1	V LSS 3	11.6
PAI_1	V LSS 4	11.3
PAI_1	V LSS 5	13.1
PAI_1	V LSS 6	12.4	11.75	0.345205	0.377561

## Sheet: PDGFRa+ Cell Count -Figure5
	PDGFRa+ Cells/mm2 at 2 Weeks, Surgery Side
Sample	Average Cells/mm2	Average/Group	Standard Error		T-test (p-value)
V RSS 1	1219.3
V RSS 2	1152.3
V RSS 3	901.1	1090.9	96.8509
SB RSS 1	674.1
SB RSS 2	617.9
SB RSS 3	777.7	689.9	46.8019		0.0203334
	PDGFRa+ Cells/mm2 at 2 Weeks, Sham Side
V LSS 1	222.6
V LSS 2	245.2
V LSS 3	230.2	232.667	6.63961
SB LSS 1	238.5
SB LSS 2	269.6
SB LSS 3	233.4	247.167	11.3129		0.330996

## Sheet: Apoptotic Index -Figure7
	FAP Cell Apoptotic Index at 2 Weeks, Surgery Side
Sample	Average AI	Average/Group	Standard Error		T-test (p-value)
V RSS 1	1.8
V RSS 2	4.6
V RSS 3	2.6	3	0.832666
SB RSS 1	8.8
SB RSS 2	5.7
SB RSS 3	10.4	8.3	1.37961
					0.0302431
	FAP Cell Apoptotic Index at 2 Weeks, Sham Side
V LSS1	9
V LSS2	4.7
V LSS3	11.8	8.5	2.06478
SB LSS1	5.9
SB LSS2	6.7
SB LSS3	20	10.8667	4.5725		0.661706
